# Supplementary material for: Effective Removal of Methylene Blue from Simulated Wastewater Using ZnO-Chitosan Nanocomposites: Optimization, Kinetics, and Isotherm Studies
Source: Molecules. 2022 Jul 25;27(15):4746. doi: 10.3390/molecules27154746 (PMC9332308; doi:10.3390/molecules27154746)
Supplement: Supplementary file 1 [file molecules-27-04746-s001.zip]

Archive with 1 entries (1 files):
- molecules-1806797-supplementary.pdf
